# Supplementary material for: Reactivation of Hepatitis B Virus in Lung Cancer Patients Receiving Tyrosine Kinase Inhibitor Treatment
Source: J Clin Med. 2022 Dec 28;12(1):231. doi: 10.3390/jcm12010231 (PMC9820864; doi:10.3390/jcm12010231)
Supplement: Supplementary file 1 [file jcm-12-00231-s001.zip]

Archive with 1 entries (1 files):
- jcm-2031160-supplementary.pdf
